# Supplementary material for: Decoding the network of Trypanosoma brucei proteins that determines sensitivity to apolipoprotein-L1
Source: PLoS Pathog. 2018 Jan 18;14(1):e1006855. doi: 10.1371/journal.ppat.1006855 (PMC5790291; doi:10.1371/journal.ppat.1006855)
Supplement: S1 Table — Coloured as per Fig 2. a Annotations derived from GeneDB, http://www.genedb.org/Homepage/Tbruceibrucei927, 16th November 2016. b ‘Tagged reads’ incorporate a 14-base RNAi construct barcode, GTGAGGCCTCGCGA. c ‘Tagged reads/kb/mRNA’ plotted in Fig 2A. d BSF T. b. brucei RNAi library fitness ratio derived from reference [41]; three-day induced read count divided by uninduced read count; the lower the number the greater the fitness cost following RNAi depletion, whereas a number >1 indicates a gain of fitness. (XLSX) [file ppat.1006855.s007.xlsx]

## Sheet: S1 Table
S1 Table. Genes represented by >99 RNAi construct-specific barcode-containing reads per kilobase per transcript following RNAi library selection in 2X EC50 human apoL1.
Coloured as per Fig 2 (putative ubiquitin modifiers, membrane trafficking proteins, kinesin, V-ATPase subunits)
						Fitness ratio d
Gene ID	Annotation a	Total reads	Tagged reads b	/kb/transcript c	RNAi targets	d3	d6
Tb927.10.12940	predicted zinc finger protein	717169	261930	123319	3	1.68534	2.98276
Tb927.10.14040	vacuolar ATP synthase subunit c, putative	187834	102045	78375.6	1	0.0681818	0.681818
Tb927.10.730	ATP synthase, putative	134630	34955	11813.1	2	0.680982	0.233129
Tb927.11.11690	Vacuolar proton pump subunit B, putative	42118	25613	10357.1	1	0.0273973	0.0958904
Tb927.10.14890	C-terminal motor kinesin, putative	73366	25820	6337.75	7	0.424528	0.141509
Tb927.11.6340	PUB domain containing protein, putative	4401	1770	1082.57	2	0.395349	0.610465
Tb927.11.280	hypothetical protein, conserved	4237	1678	790.391	2	0.989691	0.643594
Tb927.8.7720	hypothetical protein, conserved	9550	3770	774.764	3	1.46296	2.58025
Tb927.5.3560	vesicle-associated membrane protein, putative	3816	1546	759.705	3	0.230769	0.192308
Tb927.11.4860	Ring finger domain containing protein, putative	3796	1114	703.727	3	1.25472	1.58962
Tb927.10.3760	vacuolar ATP synthase subunit d, putative	983	440	324.484	2	0.541872	1.33498
Tb927.4.3350	Carnosine N-methyltransferase, putative	1462	646	266.942	3	1.25641	1.04429
Tb927.10.8090	hypothetical protein, conserved	236	184	248.985	2	1.80723	2.38554
Tb927.10.9420	mitochondrial chaperone BCS1, putative	1110	456	245.293	2	0.0588235	0.134454
Tb927.7.7390	hypothetical protein	151	71	231.27	1	0.295082	0.803279
Tb927.10.1760	hypothetical protein	359	136	223.317	2	0.732759	1.96552
Tb927.11.13230	MSP (Major sperm protein) domain containing protein, putative	1110	493	221.972	2	1.14465	1.32075
Tb927.9.1500	Serine/threonine-protein kinase NEK15, putative	829	389	218.417	1	1.05043	1.42795
Tb927.11.2770	hypothetical protein, conserved	529	267	201.814	2	0.586207	0.6133
Tb927.9.8000	ubiquitin-protein conjugase, putative	566	246	198.227	2	0.468354	0.0316456
Tb927.5.1460	Possible lysine decarboxylase, putative	1563	413	193.897	1	0	0
Tb927.10.10710	hypothetical protein, conserved	569	262	186.61	2	1.29837	1.48553
Tb927.7.1940	hypothetical protein	116	84	177.215	1	0.0677966	0.576271
Tb927.10.3670	hypothetical protein, conserved	1206	390	173.488	3	1.13354	1.24845
Tb927.11.3350	phospholipid-transporting ATPase 1-like protein, putative	2741	773	172.199	3	1.02083	0.872024
Tb927.3.4410	pre-RNA processing PIH1/Nop17, putative	197	119	170.732	1	2.52	2.57333
Tb927.9.5520	ubiquitin carboxyl-terminal hydrolase, putative	2105	677	164.081	4	1.16393	1.70249
Tb927.3.2650	cytochrome c oxidase copper chaperone, putative	151	100	156.25	2	0.844211	0.612632
Tb927.11.880	cyclophilin a	176	118	153.247	1	0.320513	0.961538
Tb927.9.10650	hypothetical protein	148	86	148.276	1	0.649819	1.33935
Tb927.6.5050	V-type ATPase, C subunit, putative	385	165	143.229	2	0.504065	1.01626
Tb927.4.1960	hypothetical protein, conserved	409	151	141.917	1	0.294118	0.575163
Tb927.9.17730	hypothetical protein	170	69	140.244	1	0.598802	0.796407
Tb927.11.5640	hypothetical protein, conserved	1306	520	139.335	2	0.575592	1.15301
Tb927.11.15280	tRNA-sepcific adenosine deaminase	338	154	138.989	2	0.888889	1.21569
Tb927.10.9990	non-canonical purine NTP pyrophosphatase, RdgB/HAM1 family, putative	248	157	136.879	1	1.9734	1.76064
Tb927.10.260	BolA-like protein, putative	174	107	135.101	1	0.175	0.05
Tb927.5.3910	small nuclear RNA-activating protein	429	194	133.059	2	1.3	1.19167
Tb927.3.4890	ubiquinone biosynthesis protein COQ7 homolog, putative	135	80	128	1	0	0
Tb927.3.3300	Flagellum attachment zone protein 19	2029	438	127.771	2	0.30131	0.737991
Tb927.9.9750	membrane- trafficking protein, putative	204	136	125.346	1	0.836735	1.5102
Tb927.11.17900	Trypanosomal VSG domain containing protein, putative	76	40	122.324	2	0.968468	1.60811
Tb927.9.670	hypothetical protein	88	41	119.883	1	0.0714286	2.07143
Tb927.9.3290	4F5 protein family, putative	122	60	117.188	2	11	4
Tb927.11.14950	zinc finger protein 2	434	203	114.237	2	0.545455	0
Tb927.4.2170	hypothetical protein, conserved	415	165	114.108	2	0.383838	0.30303
Tb927.11.15360	hypothetical protein, conserved	207	104	114.035	1	0.0555556	0.808081
Tb927.4.3900	hypothetical protein, conserved	356	162	114.004	1	0.228235	0.32
Tb927.9.14470	ubiquitin carboxyl-terminal hydrolase, putative	984	413	113.68	2	1.08276	1.1186
Tb927.11.14670	hypothetical protein, conserved	192	56	113.59	1	1.28342	2.12834
Tb927.8.1040	protein phosphatase inhibitor, putative	283	141	111.994	2	1.69935	3.20588
Tb927.11.9410	hypothetical protein	67	55	111.789	1	0.0793651	0.0634921
Tb927.8.4550	Mitochondrial SSU ribosomal protein, putative	134	74	109.63	1	1.67742	2.77419
Tb927.9.10300	hypothetical protein, conserved	193	80	108.108	2	0.545064	0.613734
Tb927.10.4830	hypothetical protein, conserved	236	103	107.404	3	0.916031	2.9084
Tb927.7.7000	hook complex protein, conserved	1279	545	105.764	4	0.879518	1.8253
Tb927.7.940	protein kinase C substrate protein, heavy chain, putative	495	157	105.653	2	1.1446	1.67617
Tb927.9.13120	Present in the outer mitochondrial membrane proteome 8	183	80	105.402	1	0.906433	2.40936
Tb927.11.9960	Protein of unknown function (DUF2870), putative	282	117	104.651	2	1.33175	2.24171
Tb927.11.5420	hypothetical protein, conserved	235	117	103.54	3	1.12737	1.55556
Tb927.4.2660	hypothetical protein, conserved	137	75	102.459	1	3.93939	5.63636
Tb927.11.11480	Trichohyalin, putative	915	594	101.521	1	0.708333	0.444444
Tb927.7.5780	thioredoxin, putative	272	130	101.089	1	1.18841	2.17391
Notes
a	Annotations derived from GeneDB, http://www.genedb.org/Homepage/Tbruceibrucei927
b	‘Tagged reads’ incorporate a 14-base RNAi construct barcode, GTGAGGCCTCGCGA
c	‘Tagged reads/kb/mRNA’ plotted in Fig 2A
d	BSF T. b. brucei RNAi library fitness ratio derived from reference [41]; three- and six-day induced read count divided by uninduced read count; the lower the number the greater the fitness cost following RNAi depletion, whereas a number >1 indicates a gain of fitness
