# Supplementary material for: Decoding the network of Trypanosoma brucei proteins that determines sensitivity to apolipoprotein-L1
Source: PLoS Pathog. 2018 Jan 18;14(1):e1006855. doi: 10.1371/journal.ppat.1006855 (PMC5790291; doi:10.1371/journal.ppat.1006855)
Supplement: S2 Table — Coloured as per Fig 3A. a Annotations derived from GeneDB, http://www.genedb.org/Homepage/Tbruceibrucei927, 16th November 2016. b ‘Tagged reads’ incorporate a 14-base RNAi construct barcode, GTGAGGCCTCGCGA. c Sequencing data from reference [32] reanalysed to quantify the number of tagged reads per kilobase per predicted transcript; output converted to RPKM. (XLSX) [file ppat.1006855.s008.xlsx]

## Sheet: S2 Table
S2 Table. RPKM values for genes detailed in S1 Table following RNAi library selection with 2X EC50 human apoL1 or normal human serum (NHS).
Coloured as per Fig 3A, highlighting the putative T. b. brucei apoL1-sensitivity determinants.
		RPKM (tagged reads b)
Gene ID	Annotation a	ApoL1	NHS c
Tb927.10.12940	predicted zinc finger protein	195385	0.1
Tb927.10.14040	vacuolar ATP synthase subunit c, putative	124177	0.1
Tb927.10.730	ATP synthase, putative	18716.6	24.6754
Tb927.11.11690	Vacuolar proton pump subunit B, putative	16409.7	39.3093
Tb927.10.14890	C-terminal motor kinesin, putative	10041.5	0.1
Tb927.11.6340	PUB domain containing protein, putative	1715.31	0.1
Tb927.11.280	hypothetical protein, conserved	1252.38	0.1
Tb927.8.7720	hypothetical protein, conserved	1227.62	0.1
Tb927.5.3560	vesicle-associated membrane protein, putative	1203.76	0.1
Tb927.11.4860	Ring finger domain containing protein, putative	1115.07	0.1
Tb927.10.3760	vacuolar ATP synthase subunit d, putative	514.207	15.0024
Tb927.4.3350	Carnosine N-methyltransferase, putative	423.039	0.1
Tb927.10.8090	hypothetical protein, conserved	394.588	0.1
Tb927.10.9420	mitochondrial chaperone BCS1, putative	388.739	32.7041
Tb927.7.7390	hypothetical protein	366.521	0.1
Tb927.10.1760	hypothetical protein	353.92	0.1
Tb927.11.13230	MSP (Major sperm protein) domain containing protein, putative	351.789	0.1
Tb927.9.1500	Serine/threonine-protein kinase NEK15, putative	346.156	0.1
Tb927.11.2770	hypothetical protein, conserved	319.851	0.1
Tb927.9.8000	ubiquitin-protein conjugase, putative	314.168	0.1
Tb927.5.1460	Possible lysine decarboxylase, putative	307.307	0.1
Tb927.10.10710	hypothetical protein, conserved	295.761	0.1
Tb927.7.1940	hypothetical protein	280.877	0.1
Tb927.10.3670	hypothetical protein, conserved	274.971	3.69462
Tb927.11.3350	phospholipid-transporting ATPase 1-like protein, putative	272.929	5.49914
Tb927.3.4410	pre-RNA processing PIH1/Nop17, putative	270.605	0.1
Tb927.9.5520	ubiquitin carboxyl-terminal hydrolase, putative	260.068	8.9114
Tb927.3.2650	cytochrome c oxidase copper chaperone, putative	247.66	25.3805
Tb927.11.880	cyclophilin a	242.902	0.1
Tb927.9.10650	hypothetical protein	235.026	0.1
Tb927.6.5050	V-type ATPase, C subunit, putative	227.03	0.1
Tb927.4.1960	hypothetical protein, conserved	224.952	11.4976
Tb927.9.17730	hypothetical protein	222.3	0.1
Tb927.11.5640	hypothetical protein, conserved	220.861	0.1
Tb927.11.15280	tRNA-sepcific adenosine deaminase	220.312	0.1
Tb927.10.9990	non-canonical purine NTP pyrophosphatase, RdgB/HAM1 family, putative	216.969	0.1
Tb927.10.260	BolA-like protein, putative	214.152	0.1
Tb927.5.3910	small nuclear RNA-activating protein	210.917	8.4155
Tb927.3.4890	ubiquinone biosynthesis protein COQ7 homolog, putative	202.901	0.1
Tb927.3.3300	Flagellum attachment zone protein 19	202.539	0.1
Tb927.9.9750	membrane- trafficking protein, putative	198.696	0.1
Tb927.11.17900	Trypanosomal VSG domain containing protein, putative	193.908	0.1
Tb927.9.670	hypothetical protein	190.041	71.1597
Tb927.9.3290	4F5 protein family, putative	185.77	0.1
Tb927.11.14950	zinc finger protein 2	181.096	4.64793
Tb927.4.2170	hypothetical protein, conserved	180.891	0.1
Tb927.11.15360	hypothetical protein, conserved	180.775	0.1
Tb927.4.3900	hypothetical protein, conserved	180.727	0.1
Tb927.9.14470	ubiquitin carboxyl-terminal hydrolase, putative	180.213	0.1
Tb927.11.14670	hypothetical protein, conserved	180.071	32.9338
Tb927.8.1040	protein phosphatase inhibitor, putative	177.541	0.1
Tb927.11.9410	hypothetical protein	177.216	16.5503
Tb927.8.4550	Mitochondrial SSU ribosomal protein, putative	173.795	0.1
Tb927.9.10300	hypothetical protein, conserved	171.385	0.1
Tb927.10.4830	hypothetical protein, conserved	170.268	0.1
Tb927.7.7000	hook complex protein, conserved	167.67	0.1
Tb927.7.940	protein kinase C substrate protein, heavy chain, putative	167.495	0.1
Tb927.9.13120	Present in the outer mitochondrial membrane proteome 8	167.097	0.1
Tb927.11.9960	Protein of unknown function (DUF2870), putative	165.908	0.1
Tb927.11.5420	hypothetical protein, conserved	164.147	0.1
Tb927.4.2660	hypothetical protein, conserved	162.434	0.1
Tb927.11.11480	Trichohyalin, putative	160.948	0.1
Tb927.7.5780	thioredoxin, putative	160.263	18.9571
Notes
a	Annotations derived from GeneDB, http://www.genedb.org/Homepage/Tbruceibrucei927
b	‘Tagged reads’ incorporate a 14-base RNAi construct barcode, GTGAGGCCTCGCGA
c	Sequencing data from reference [32] reanalysed to quantify the number of tagged reads per kilobase per predicted transcript; output converted to RPKM
