# Supplementary material for: Decoding the network of Trypanosoma brucei proteins that determines sensitivity to apolipoprotein-L1
Source: PLoS Pathog. 2018 Jan 18;14(1):e1006855. doi: 10.1371/journal.ppat.1006855 (PMC5790291; doi:10.1371/journal.ppat.1006855)
Supplement: S3 Table — Coloured as per Fig 3A, highlighting the previously validated T. b. brucei determinants of human serum sensitivity described in reference [32]. a Annotations derived from GeneDB, http://www.genedb.org/Homepage/Tbruceibrucei927, 16th November 2016. b ‘Tagged reads’ incorporate a 14-base RNAi construct barcode, GTGAGGCCTCGCGA. c Sequencing data from reference [32] reanalysed to quantify the number of tagged reads per kilobase per predicted transcript; output converted to RPKM. d Number of independent RNAi fragments targeting each transcript following BSF T. b. brucei RNAi library selection in NHS; see reference [32]. (XLSX) [file ppat.1006855.s009.xlsx]

## Sheet: S3 Table
S3 Table. RPKM values for the top ‘hits’ identified following RNAi library selection with 2X EC50 normal human serum (NHS) and the corresponding RPKM values following selection in human apoL1.
Coloured as per Fig 3A, highlighting the previously validated T. b. brucei determinants of human serum sensitivity described in reference [32].
		RPKM (tagged reads b)
Gene ID	Annotation a	ApoL1	NHS c	RNAi targets d
Tb927.5.1540	hypothetical protein, conserved	20.4289	108759	1
Tb927.6.440	haptoglobin-hemoglobin receptor	24.3388	106044	6
Tb927.8.6450	inhibitor of cysteine peptidase	32.2258	3386.68	4
Tb927.4.2090	hypothetical protein	0.1	1521.42	2
Tb927.8.6870	hypothetical protein, conserved	0.1	1371.93	3
Tb927.5.1810	lysosomal/endosomal membrane protein p67	104.05	1357.45	7
Tb927.6.2930	ATPase family associated with various cellular activities (AAA), putative	49.6402	1132.64	2
Tb927.4.5070	CRAL/TRIO domain containing protein, putative	0.1	1105.64	1
Tb927.8.5240	Domain of unknown function DUF221, putative	128.294	926.806	3
Tb927.5.1830	lysosomal/endosomal membrane protein p67	80.3991	920.779	5
Tb927.7.3500	Prostaglandin E synthase	10.0772	539.593	1
Tb927.4.4350	emp24/gp25L/p24 family/GOLD, putative	2.86025	493.037	1
Tb927.8.6440	RNA-binding protein, putative	12.7288	429.449	4
Tb927.9.1650	hypothetical protein, conserved	50.8454	413.666	1
Tb927.10.2180	Rtr1/RPAP2 family, putative	6.7746	402.254	1
Notes
a	Annotations derived from GeneDB, http://www.genedb.org/Homepage/Tbruceibrucei927
b	‘Tagged reads’ incorporate a 14-base RNAi construct barcode, GTGAGGCCTCGCGA
c	Sequencing data from reference [32] reanalysed to quantify the number of tagged reads per kilobase per predicted transcript; output converted to RPKM
d	Number of independent RNAi fragments targeting each transcript following BSF T. b. brucei RNAi library selection in NHS; see reference [32]
