# Supplementary material for: Decoding the network of Trypanosoma brucei proteins that determines sensitivity to apolipoprotein-L1
Source: PLoS Pathog. 2018 Jan 18;14(1):e1006855. doi: 10.1371/journal.ppat.1006855 (PMC5790291; doi:10.1371/journal.ppat.1006855)
Supplement: S4 Table — a Annotations derived from GeneDB, http://www.genedb.org/Homepage/Tbruceibrucei927, 16th November 2016. b Confidence assigned depending on the UbPred score for each lysine in a protein sequence; low, 0.62 ≤ s ≤ 0.69; medium, 0.69 ≤ s ≤ 0.84; high, 0.84 ≤ s ≤ 1.00 [46]. (XLSX) [file ppat.1006855.s010.xlsx]

## Sheet: S4 Table
S4 Table. UbPred (http://www.ubpred.org) analysis identifies putative ubiquitination sites in putative apoL1-sensitivity determinants.
		No. & confidence of UbPred sites b
Gene ID	Annotation a	Low	Medium	High
Tb927.10.12940	predicted zinc finger protein	1	1	-
Tb927.10.14040	vacuolar ATP synthase subunit c, putative	1	-	-
Tb927.10.730	ATP synthase, putative	-	2	-
Tb927.11.11690	Vacuolar proton pump subunit B, putative	1	1	-
Tb927.10.14890	C-terminal motor kinesin, putative	5	9	4
Tb927.11.6340	PUB domain containing protein, putative	2	-	2
Tb927.11.280	hypothetical protein, conserved	1	2	1
Tb927.8.7720	hypothetical protein, conserved	4	2	-
Tb927.5.3560	vesicle-associated membrane protein, putative	1	1	-
Tb927.11.4860	Ring finger domain containing protein, putative	2	3	-
Tb927.10.3760	vacuolar ATP synthase subunit d, putative	1	2	-
Tb927.4.3350	Carnosine N-methyltransferase, putative	-	-	-
Tb927.10.8090	hypothetical protein, conserved	-	-	-
Tb927.10.9420	mitochondrial chaperone BCS1, putative	-	3	1
Tb927.7.7390	hypothetical protein	-	1	-
Tb927.10.1760	hypothetical protein	-	3	-
Tb927.11.13230	MSP (Major sperm protein) domain containing protein, putative	1	1	-
Tb927.9.1500	Serine/threonine-protein kinase NEK15, putative	3	1	-
Tb927.11.2770	hypothetical protein, conserved	1	1	-
Tb927.9.8000	ubiquitin-protein conjugase, putative	-	1	-
Tb927.5.1460	Possible lysine decarboxylase, putative	-	2	2
Tb927.10.10710	hypothetical protein, conserved	3	3	1
Tb927.7.1940	hypothetical protein	2	-	-
Tb927.10.3670	hypothetical protein, conserved	-	7	6
Tb927.11.3350	phospholipid-transporting ATPase 1-like protein, putative	3	3	2
Tb927.3.4410	pre-RNA processing PIH1/Nop17, putative	1	1	-
Tb927.9.5520	ubiquitin carboxyl-terminal hydrolase, putative	4	7	4
Tb927.3.2650	cytochrome c oxidase copper chaperone, putative	-	-	-
Tb927.11.880	cyclophilin a	2	2	-
Tb927.9.10650	hypothetical protein	-	2	3
Tb927.6.5050	V-type ATPase, C subunit, putative	-	1	-
Tb927.4.1960	hypothetical protein, conserved	-	2	7
Tb927.9.17730	hypothetical protein	2	-	-
Tb927.11.5640	hypothetical protein, conserved	2	6	14
Tb927.11.15280	tRNA-sepcific adenosine deaminase		1	-
Tb927.10.9990	non-canonical purine NTP pyrophosphatase, RdgB/HAM1 family, putative	-	2	-
Tb927.10.260	BolA-like protein, putative	-	-	-
Tb927.5.3910	small nuclear RNA-activating protein	2	1	-
Tb927.3.4890	ubiquinone biosynthesis protein COQ7 homolog, putative	-	-	-
Tb927.3.3300	Flagellum attachment zone protein 19	5	11	10
Tb927.9.9750	membrane- trafficking protein, putative	2	1	-
Tb927.11.17900	Trypanosomal VSG domain containing protein, putative	1	1	-
Tb927.9.670	hypothetical protein	1	-	-
Tb927.9.3290	4F5 protein family, putative	1	1	-
Tb927.11.14950	zinc finger protein 2	-	1	-
Tb927.4.2170	hypothetical protein, conserved	-	1	1
Tb927.11.15360	hypothetical protein, conserved	-	-	-
Tb927.4.3900	hypothetical protein, conserved	-	1	2
Tb927.9.14470	ubiquitin carboxyl-terminal hydrolase, putative	2	6	1
Tb927.11.14670	hypothetical protein, conserved	-	3	1
Tb927.8.1040	protein phosphatase inhibitor, putative	-	1	1
Tb927.11.9410	hypothetical protein	-	1	-
Tb927.8.4550	Mitochondrial SSU ribosomal protein, putative	-	-	-
Tb927.9.10300	hypothetical protein, conserved	1	-	-
Tb927.10.4830	hypothetical protein, conserved	1	1	-
Tb927.7.7000	hook complex protein, conserved	8	9	15
Tb927.7.940	protein kinase C substrate protein, heavy chain, putative	10	11	1
Tb927.9.13120	Present in the outer mitochondrial membrane proteome 8	-	1	-
Tb927.11.9960	Protein of unknown function (DUF2870), putative	2	1	1
Tb927.11.5420	hypothetical protein, conserved	-	5	-
Tb927.4.2660	hypothetical protein, conserved	-	-	-
Tb927.11.11480	Trichohyalin, putative	11	9	1
Tb927.7.5780	thioredoxin, putative	-	-	-
Notes
a	Annotations derived from GeneDB, http://www.genedb.org/Homepage/Tbruceibrucei927
b	Confidence assigned depending on the UbPred score for each lysine in a protein sequence; low, 0.62 ≤ s ≤ 0.69; medium, 0.69 ≤ s ≤ 0.84; high, 0.84 ≤ s ≤ 1.00 [47].
